# Supplementary material for: Brain Region and Cell Compartment Dependent Regulation of Electron Transport System Components in Huntington’s Disease Model Mice
Source: Brain Sci. 2021 Sep 24;11(10):1267. doi: 10.3390/brainsci11101267 (PMC8533690; doi:10.3390/brainsci11101267)
Supplement: Supplementary file 1 [file brainsci-11-01267-s001.zip]

Archive with 1 entries (1 files):
- brainsci-1383121-supplementary.pdf
